# Supplementary material for: Effect of a Nano-Sized Lipid-Based Eye Drop on Diabetic Dry Eye
Source: Biomedicines. 2025 Mar 21;13(4):763. doi: 10.3390/biomedicines13040763 (PMC12024559; doi:10.3390/biomedicines13040763)
Supplement: Supplementary file 1 [file biomedicines-13-00763-s001.zip]

Archive with 1 entries (1 files):
- biomedicines-3520732-supplementary.pdf
